# Supplementary material for: Sun Protection and Sunburn in Children Aged 1–10 Years in Germany: Prevalence and Determinants
Source: Children (Basel). 2021 Jul 31;8(8):668. doi: 10.3390/children8080668 (PMC8394729; doi:10.3390/children8080668)
Supplement: Supplementary file 1 [file children-08-00668-s001.zip]

Archive with 1 entries (1 files):
- children-1275459-supplementary.pdf
